# Supplementary material for: Maternal Ambient Exposure to Atmospheric Pollutants during Pregnancy and Offspring Term Birth Weight in the Nationwide ELFE Cohort
Source: Int J Environ Res Public Health. 2021 May 28;18(11):5806. doi: 10.3390/ijerph18115806 (PMC8198942; doi:10.3390/ijerph18115806)
Supplement: Supplementary file 1 [file ijerph-18-05806-s001.zip]

Archive with 1 entries (1 files):
- ijerph-1220924-supplementary.pdf
